# Supplementary material for: Anti-Inflammatory Activity of Black Soldier Fly Oil Associated with Modulation of TLR Signaling: A Metabolomic Approach
Source: Int J Mol Sci. 2023 Jun 25;24(13):10634. doi: 10.3390/ijms241310634 (PMC10341857; doi:10.3390/ijms241310634)
Supplement: Supplementary file 1 [file ijms-24-10634-s001.zip]

Archive with 1 entries (1 files):
- ijms-2436921-supplementary.pdf
